# Supplementary material for: Soil Moisture Content Dominates the Photosynthesis of C3 and C4 Plants in a Desert Steppe after Long-Term Warming and Increasing Precipitation
Source: Plants (Basel). 2023 Aug 9;12(16):2903. doi: 10.3390/plants12162903 (PMC10459209; doi:10.3390/plants12162903)
Supplement: Supplementary file 1 [file plants-12-02903-s001.zip]

Archive with 1 entries (1 files):
- plants-2461893-supplementary.pdf
